# Supplementary material for: The effect of density on sex differentiation, sexual dimorphism, stress, and related gene expression in yellow perch
Source: PLoS One. 2022 May 4;17(5):e0267904. doi: 10.1371/journal.pone.0267904 (PMC9067673; doi:10.1371/journal.pone.0267904)
Supplement: S1 Dataset — (XLSX) [file pone.0267904.s001.xlsx]

## Sheet: Growth LD 
	35 dph		85 dph		105 dph		145 dph		185 dph		215 dph
	Wt (gm)	SL (cm)	Wt (gm)	SL (cm)	Wt (gm)	SL (cm)	Wt (gm)	SL (cm)	Wt (gm)	SL (cm)	Wt (gm)	SL (cm)
	0.035	1.4	1.34	4.4	3.14	7.5	15.2	10.8	10.7	10	21.93	13.2
	0.023	1.3	1.4	5.2	1.42	6.1	10.6	10	20.2	11.7	24.73	14.4
	0.023	1.6	1.27	4.1	2.73	7.4	6.6	8.6	17.9	11.7	29.65	14.5
	0.019	1.5	1.59	6.4	2	6.2	15.6	10.6	12.5	10.5	19.47	13.3
	0.033	1.8	1.65	5.8	3.05	7.5	8.8	8.8	21.5	12.5	20.1	13.5
	0.032	1.9	1.54	5.8	1.92	5.6	9.8	9.5	33.4	14	22.81	14
	0.019	1.5	1.79	6.3	4.16	8.2	12.3	10	43	14.6	17.63	12.4
	0.028	1.6	0.88	5.1	2.26	6.3	7.4	8.6	27.4	13	16.61	13.5
	0.027	1.5	1.23	5.6	2.75	6.8	5.4	7.8	38	12.7	16	12.2
	0.043	1.9			1.56	6.2	14	10.3	23.8	12	16.06	12.3
	0.039	1.6			1.14	5.7	6.7	8	26.9	13.4	16.83	12.5
	0.045	1.7			2.06	7	19.4	11.4	31.6	13.5	9.81	11
	0.027	1.5			1.63	6.3	14.6	10.5	22.8	12	16.71	13
	0.021	1.5			1.9	5.4	5.6	7.8	28.5	13	12.91	11.3
	0.028	1.8			1.77	6.3	12	9.7	16.5	11	20.13	13.4
	0.023	1.6			1.29	5.7	15	10.8	17.8	11.2	14.36	11.8
	0.031	1.8			1.13	5.7	6.4	8.2	11.9	10.5	37.51	16
	0.031	1.7			1.02	5.5	8.5	9	10.2	10.2	34.83	16.2
	0.029	1.5			1.14	5.7	9.1	9.2	45.1	13.8	17.93	13.3
	0.028	1.9			0.96	5.6	13.1	10	30.7	13.4	16.32	12.4
	0.036	1.9			3.12	7.2	20.3	11.7	14.2	10.5	15.91	12.3
	0.026	1.8			1.67	6.2	12	10	31.5	12	29.54	14.8
	0.032	1.7			2.53	7	12.2	9.7	29.4	13	23.77	13.9
	0.038	1.9			2.26	6.8	9.5	9	9.8	9.7	18.8	13.2
	0.028	1.7			2.67	7.1	8	9	18	11.4	19.92	12.8
	0.018	1.5			2.46	7	8.2	8.8	27.1	12.5	27.16	14.4
	0.017	1.5			3.37	7.6	19.6	11.3	9.9	9.9	28.01	14.5
	0.036	1.9			2.78	7.1	17.1	10.9	18.1	11.3	9.67	10.8
	0.028	1.6			2.68	7.4	13.7	10	25.3	9.9	14.52	12.5
	0.023	1.5			3.01	7.4	13	10.3	16.1	11.5	26.4	14.2
	0.032	1.7			2.44	6.8	13.7	10.1	18.1	14	13.26	11.5
	0.028	1.5			1.2	5.2	14.8	10.2	36.6	15	8.28	10.5
	0.023	1.5			2.47	6.9	22.7	12	22.4	13.5	13.5	12
	0.018	1.5			2.14	6.3	14.5	10.2	12.8	10.5	10.29	11
	0.033	1.8			1.53	5.7	19.6	11	25.3	12.6	30.81	14.75
	0.018	1.5			1.78	6.4	13.6	10.5	26.8	13	23.8	13.5
					2.78	7	8.4	8.6	11	10	22.49	13.5
					5.91	8.5	10	9.2	25.7	12	9.4	10.5
					2.09	6.5	8.6	8.6	17.5	11.6	10.71	11
					2.43	6.9	13.9	10	18.5	10.5	8.27	10.75
					2.34	6.9	17.7	10.5	18.6	11.6	8.19	10.75
					1.12	5.5	8.3	8.6	16.8	11.2	28.99	15
					3.08	7.6	13.6	1.03	34.6	13.9	30.07	14.8
					1.81	6	12.3	9.5	34.2	13.5	31.76	14.8
					2.35	6.6	9.1	9.1	31.6	13.5	23.95	14
					2.83	6.9	13	10	32.6	13.3	25.96	14.5
					3.01	7.1	19.4	11.1	30.9	13	27.54	14
					5.55	8.5	12.2	9.8	29.4	12.9	40.89	15.5
					2.17	6.6	21.2	11.8	21.5	11.6	32.91	14.7
					2.64	7	11.8	9.7	17.1	11	17.64	12.2
							17.3	10.7	19.2	11.5	15.69	12.2
							14.4	10.3	26.3	12.6	25.74	14.1
							14.7	10.3	24.7	12.1	28.46	14.5
							8.8	9	24.3	12.8	24.78	14
							9.5	9	47.9	15.1	39.87	15.8
							10.2	9.4	46	14.3	29.37	14.5
							12.9	9.7	35.9	13.7	17.2	12.6
							22.4	11.6	23.7	12.5	28.39	14.5
							14.2	10.1	24.6	12.5	20.54	13.5
							11.9	9.6	15	11	42.85	16.5
							10.1	9.1	38.5	14	43.01	16.2
							17.4	10.6	46.9	14.8	28.84	14.2
							15.4	10.3	33.8	13.6	16.21	12
							15.8	10.3	37.72	15.4	19.53	12.7
							10.7	9.5	22.03	12.7	13.52	11.2
							15.1	10.4	25.09	13.7	28.65	14.1
							6.7	8.1	28.81	13.6	13.35	11.2
							8.8	9	30.26	13.5	21.67	13.2
							7.2	8.4	23	13	23.71	13.4
									24.21	13.5	31.07	14.4
									29.35	14.3	28.19	14.3
									21.66	13	20.56	12.7
									15.04	11.7	14.01	11.6
									23.41	13.3	25.29	13.4
									12.01	10.5	16.86	12.2
									13.37	11.3	32.74	15
									11.73	11	26.26	14.1
									20.11	13	32.24	14.4
									36.41	15.4	30.96	14.4
									28.71	13.5	29.06	14.2
									20.07	12.5	27.7	14.1
									19.23	12.5	30.66	15
									20.29	12.6	32.38	15
									16.88	12	27.14	14.3
									12.48	11	19.5	13.4
									27.63	13.8	26.31	14.2
									16.7	12.1	21.66	13.4
									12.93	11.2	25.51	14.2
									22.56	13	25.54	14.4
									31.8	14	16.35	12.2
									33.65	15	14.89	12.1
									29.29	13.8	19.88	12.8
									23.9	13.3	11.91	11.4
									14.22	11.3	21.54	13.25
									24.14	13.2	19.96	13
									29.5	14	24.16	13.25
									8.99	10	20.21	13
									16.05	14.1	24	13.75
									23.2	14.2	17.28	12.75
									24.01	13.2	12.06	11
									29.01	14	14.37	12
									21.1	12.5	25.11	13.8
									16.03	12	10.06	10.8
									23.02	14.2	18.4	13
									18.31	12.3	28.95	14.5
									17.2	12	28.25	14.3
									9.56	10.2	21.42	13
									13.3	11.5	19.29	13
									21.7	12.6	19.08	12.8
									17.74	12.2	30.28	14.8
									37.15	13.2	31.37	14.5
									34.86	13.6	33.42	15
									41.2	14.3	20.5	13
									19.97	11.5	15.2	12
									29.41	12.3	13.99	12
									38.76	13.7	15.24	15
									24.43	12.4	41.94	16
									20.6	11.7	17.46	12.5
									28.43	12.5	31.44	15.5
									33.67	13.3	15.26	12
									14.11	11.3	24.45	13.8
									20.99	11.6	38.84	16.5
									14.67	11.6	15.42	12.3
									16.13	11.5	21.62	13.5
Mean	0.0282778	1.64167	1.41	5.41111	2.345	6.648	12.6319	9.67	23.9548	12.5185	22.5271	13.3875
SD	0.00714987	0.167971	0.271385	0.789691	0.995289	0.794943	4.24352	1.44856	8.92661	1.33553	8.01782	1.40619
SE	0.00119164	0.0279952	0.0904618	0.26323	0.140755	0.112422	0.51086	0.174387	0.801634	0.119934	0.720021	0.12628
N	36	36	9	9	50	50	69	69	124	124	124	124
	Wt (gm)	SL (cm)	Wt (gm)	SL (cm)	Wt (gm)	SL (cm)	Wt (gm)	SL (cm)	Wt (gm)	SL (cm)	Wt (gm)	SL (cm)

## Sheet: Growth MD
	35 dph		85 dph		105 dph		145 dph		185 dph		215 dph
	Wt (gm)	SL (cm)	Wt (gm)	SL (cm)	Wt (gm)	SL (cm)	Wt (gm)	SL (cm)	Wt (gm)	SL (cm)	Wt (gm)	SL (cm)
	0.015	1.4	1.47	5.8	1.81	6.5	9.1	8.9	18.4	11.5	20.62	12.8
	0.023	1.3	0.72	4.6	1.19	5.6	9.9	9.2	12.9	9.7	21.12	13
	0.023	1.6	0.55	4.3	1.27	5.1	12.5	9.6	18.8	11.7	24.63	14
	0.019	1.5	0.61	4.5	2.55	7	21.4	11.5	27.4	11.8	17.65	12.5
	0.033	1.8	1.33	5.5	1.68	6.2	13.6	10.1	29.2	12.5	23.14	12.5
	0.032	1.9	0.89	5.2	2.14	5.8	9.9	9.2	30.8	13.2	9.95	10.5
	0.019	1.5	1.24	5.6	0.93	5.7	12	9.4	19.7	11.5	19.14	13.1
	0.026	1.6	1.41	6	1.55	6	9.1	9	29.6	13	19.18	12.8
	0.027	1.5	0.79	4.8	1.92	6.3	10.8	9.2	30.6	11.2	21.71	13.3
	0.043	1.9	0.81	4.8	1.8	6.3	8.8	9	13.8	10.3	24.76	13
	0.03	1.6			0.84	5	11.2	9.4	13.5	11.8	13.3	11.5
	0.045	1.7			0.92	5.2	7.9	8.5	18.8	10.6	17.88	12
	0.027	1.5			0.91	5.4	7.1	8.2	22.3	11.7	26.67	14
	0.021	1.5			1.14	6	12.5	10	18.1	11.5	21.13	13
	0.025	1.8			0.69	5.1	6.9	8.1	9	9	21.1	13.8
	0.023	1.6			1.16	5.8	5.4	7.6	15.1	11.3	23.51	13.75
	0.031	1.8			0.81	5.2	11.9	9.6	12.3	10	20.14	13
	0.031	1.7			0.98	5.7	10.6	9.7	10.9	8.9	12.62	11.5
	0.019	1.5			1.17	5.6	7.1	8.2	35	12.2	23.86	13.5
	0.028	1.9			1.19	5.6	9.2	9	10.3	9.5	15.62	12
	0.036	1.9			0.79	5.4	9.1	9	24.7	12.1	17.58	12.5
	0.026	1.8			0.34	4	14.5	10.2	22	11.8	15.55	12.25
	0.032	1.7			1.74	6.2	11.3	9.5	24.3	11.8	17.82	12.5
	0.025	1.9			2.29	7	6.5	7.8	9.8	9.8	13.64	11.75
	0.018	1.7			1.16	5.6	10.8	9.8	13.1	10.4	15.42	12
	0.018	1.5			1.4	6	9.2	9.1	14.7	10.5	10.33	10.5
	0.017	1.5			1.97	6.6	8	8.6	24.8	12.5	11.34	11
	0.036	1.9			2.24	6.8	9.7	9.5	18.6	11.3	7.58	10.3
	0.018	1.6			1.49	6.1	8.7	9	19.3	11.6	15.35	11.75
	0.013	1.5			1.28	5.8	5.9	7.9	24.4	12.2	17.52	12.5
	0.032	1.7			1.27	5.5	13.2	10.1	11.1	10	16.08	11.5
	0.025	1.5			2	6.4	6.5	8.2	20.8	11.5	22.7	13.5
	0.023	1.5			1.82	6.4	9.7	9.2	30.1	12.5	11.08	11.5
	0.018	1.5			1.3	5.9	12.4	10	14.7	11	16.31	12.8
	0.033	1.8			3.37	7.6	17.1	11	28.9	12.6	21.19	13.5
	0.018	1.5			2.27	6.9	7.2	8.6	23.8	12	16.18	12.5
					1.44	6	10	9.3	19.2	11.5	32.82	15.3
					2.64	7.3	10.4	9.6	19	11	20.3	12.9
					1.27	5.8	13.2	10	20.4	12.7	19.9	13
					1.2	5.5	9.6	9.1	17.8	11.5	12.33	11.7
					1.74	6.2	5.3	7.5	16.9	11	21.81	13
					1.14	5.3	7.3	8.6	18.3	11.2	13.53	11.5
					1.54	5.9	7.9	8.6	16.4	11	15.86	12
					1.15	5.7	6.8	8.5	16.2	11	15.33	12.8
					1.43	6	5.3	7.6	16.6	12	13.33	11.5
					1.26	5.6	8.4	9.2	19.5	11.7	16.68	12.5
					2.31	7	8.1	8.6	26.1	12.3	12.14	11
					2.09	6.7	13.1	10.2	20.1	12	11.06	11.25
					2.07	6.9	5.9	8	41	14.5	9.97	10.5
					1.57	6.2	6.9	8.4	24.5	12	15.66	12
					3.1	7.8	8.5	9	29	11.8	17.99	12.5
					1.6	6.1	7	8.1	31	12.2	14.67	12
					2.01	6.4	15.4	10.6	29	11.8	8.2	9.8
					2.41	6.4	8.3	9.1	31	12.2	13.02	11.6
					1.69	6.2	15.2	10.6	17.8	11.5	14.13	12
					2.05	5.8	14.7	10.5	15	10.7	17.18	12.6
					0.87	5	5.8	8	28.3	13	8.7	10.2
							13.4	10.1	28.9	13	10.36	10.8
							8	8.5	16.7	11.2	12.39	11.4
							8.9	9.2	14.3	12.5	17.28	12.2
							21.2	11.5	9.3	10.2	24.16	13.1
							9.7	9.1	18.6	10.6	28.72	14
							9	9	15.99	11.02	10.94	11
							6.4	8.1	8.33	9.7	14.08	11.8
							12.4	9.7	17.03	11.3	10.14	10.8
							9.1	8.9	11.68	10.7	8.01	9.8
							8.3	8.6	7.17	9	9.36	10.3
							5.8	8.1	9.09	10	13.69	11.7
							6	9	13.44	11.3	13.72	11.2
							9.2	8.7	11.82	10.6	24.05	14
							7.9	9.9	21.61	12.8	13	11.5
							12.5	8.7	24.2	14.3	11.61	11
							8.8	8.3	28.85	13.8	18.06	12.5
							7.4	9.4	21.16	18.4	10.44	11
							9.7	8.4	7.88	9.4	13.11	11.1
							6.9	8.1	11.15	10.5	10.25	10.8
							6.2	9.3	10.42	10.6	23.03	13.5
							10.5	8.3	14.02	11.3	21.14	12.8
							6.5	8.5	16.82	11.8	13.07	11.5
							7.3	8.9	16.23	11.6	8.81	10.4
							7.5	7.6	12.64	11.1	18	12
							5.4	9.5	12.17	11.2	15.83	12
							11.4	7.6	14.39	11.6	8.53	9.9
							6.2	8	14.4	11.5	14.9	12
							6.8	11	14.96	11.5	11	10.3
							16.4	10.7	10.4	10.2	7.5	9
							16.8	8.6	15.22	11.6	9.9	10
							7.4	8	11.63	10.6	8.42	10
							7.1	9.3	31.38	12.6	6.61	8.9
							10.5	8.6	15.22	11.6	21.41	10.8
							7.8	8	17.57	12	20.26	11.8
							6.5	8	16.48	12.6	29.9	13
							9.7	9.3	8.68	10	16.38	11.5
							13.3	10.2	11.05	10.6	28.38	13
							13.5	10	7.88	10.5	16.6	11.5
							11.1	9.5	15.61	12	16.41	12.2
							10	9	11.13	10.6	22.17	13.2
							13.6	10	9.72	10	21.04	12
							7.7	8.6	8.38	9.5	12.7	11
							10.9	9.5	8.66	9.6	16.22	11.5
									8.54	10	23.51	12.5
									10.11	10.5	14.2	11.6
									18.88	12.4	15.47	10.9
									10.72	10.5	14.72	11.6
									21.62	12.5	14.26	11.4
									16.09	12	11.83	11
									17.99	12.2	16.56	11.5
									22.49	13.4	9.56	10.4
									17.63	11.8	11.46	10.9
									11.98	12	14.9	11
									25.6	13.5	12.2	10.6
									9.69	10	11.17	10.3
									8.32	9.6	11.96	10
									12.4	10.7	9.92	9.5
									10.83	10.6	10.89	10
									15.87	11.8	10.61	9.5
									18.5	12.4	13.3	10.5
									22.22	13.1	28.17	14.5
									13.64	11.6	34.14	15.5
									9.81	10.3	19.19	13.6
									10.48	10.22	16.71	12.2
									9.73	10	23.2	13.8
									10.62	10.5	20.45	13.4
									13.47	11.6	12.86	11.3
									23.12	13.2	20.78	13
									17.1	13.5	13.35	11.4
									17.32	12.6	12.11	11.5
									12.35	11.4	15.68	11.9
									9.46	10.8	18.74	12.5
									14.24	11	20.95	13.5
									11.78	11.2	13.84	11.8
									8.57	10	19.98	13
									10.8	10.5	27.42	14.5
									8.34	10.2	28.15	14.8
									8.78	10.2	21.6	13.3
									6.7	9.4	11.75	10.75
									21.7	13.1	10.48	10.8
									13.3	11.6	11.92	11
									4.74	8.6	16.46	12
									18.34	12.7	13.54	11.5
									7.84	10	6.45	9.5
									11.66	10.8	23.38	13.5
									8.51	10	16.75	12.3
									11.4	11.4	15.87	12
									13.36	11.6	12.71	11.3
									4.45	10.9	21.06	13
									6.72	10.3	13.65	12
									12	11.3	9.85	10.3
									13.9	11.4	22.01	13.4
									8.58	10	9.91	10.8
									9.86	10.5	14.4	11.8
									7.83	9.8	17.77	12
									6.36	8.9	16.37	12
									14.61	11.5	12.21	11.3
									8.22	9.7	19.37	12.5
									18.61	12.7	15.53	12
									31.24	14.2	10.63	10.75
									7.42	9.5	12.96	11.75
									7.74	9.5	11.53	11.3
									12.1	11	10.35	11
									11.05	11	10.58	11.3
									6.15	9.5	13.4	11.5
									11.4	10.8	15.57	11.5
									9.16	10	18.16	13
									11.61	11.5	11.34	11
									12.24	11.4	15.7	12.5
									15.95	11.9	27.38	14.25
									15.79	12	21.13	13
									14.33	11.5	16.6	12.5
									13.4	11.17	19.5	13.3
									11.8	11	8.38	10.3
									9.79	10.2	8.36	10
									10.79	10.8	17.68	12.8
									6.5	9.5	18.16	13
									9.42	10.2	15.27	11.8
									9.24	10.2	9.39	10.5
									6.4	9.1	11.92	10.75
									16.23	12	21.37	12.5
									19.78	12.6	9.78	10.5
									26.41	13.6	16.12	12
									14.04	11.8	9.3	10.3
									12.06	10.6	21.58	13.4
									11.75	10.5	12.27	11.2
									12.63	18.8	16	12.2
									11.33	10.7	26.67	14.3
									19.24	12.6	25.23	14
									10.94	10.7	20.51	13
									8.64	10.8	15.17	12
									15.38	11.7	13.79	11.5
									9.22	10	9.06	10.5
									12.25	11	8.47	10.25
									9.29	10.1	11.47	11
									10.14	10.4
									7.2	9.6
									6.97	9.3
									15.8	12
									9.85	10.6
Mean	0.0257778	1.64167	0.982	5.11	1.57825	6.0193	9.705	9.073	15.4183	11.2742	16.019	11.8971
SD	0.00761244	0.167971	0.346019	0.591514	0.605982	0.691385	3.28287	0.888291	6.84867	1.36657	5.48821	1.24559
SE	0.00126874	0.0279952	0.109421	0.187053	0.0802643	0.0915762	0.328287	0.0888291	0.487948	0.0973638	0.396078	0.0898928
N	36	36	10	10	57	57	100	100	197	197	192	192

## Sheet: Growth HD
	35 dph		85 dph		105 dph		145 dph		185 dph		215 dph
	Wt (gm)	SL (cm)	Wt (gm)	SL (cm)	Wt (gm)	SL (cm)	Wt (gm)	SL (cm)	Wt (gm)	SL (cm)	Wt (gm)	SL (cm)
	0.027	1.4	1.1	5.9	3.07	7.4	5.3	8	10.8	10.1	27.13	15
	0.028	1.3	0.95	5.6	2.32	6.5	23.8	12.1	16	11.3	20.36	13.5
	0.015	1.6	1.6	5.4	1.36	5.9	12.5	10	11.4	10.4	30.5	15.5
	0.027	1.5	1.24	6	2.3	6.8	10.4	9.8	10.6	9.7	19.58	13.1
	0.019	1.8	0.95	4.6	2.38	6.9	10.9	9.5	12.6	10.8	23.5	13.5
	0.018	1.9	1.36	4.8	2.23	6.3	8	9	14.8	10.4	9.48	10.8
	0.032	1.5	2.75	7	1.79	6.2	9.9	9.2	15.6	11	16.31	13.1
	0.019	1.6	0.84	5	2.33	6.8	10.2	9.5	10.3	9.5	12.63	11.8
	0.026	1.5	1.45	6	2.05	6.3	9.4	9	12.5	10.5	14.54	12.4
	0.035	1.9			1.54	6	6.5	8.6	18.7	11.7	9.68	11
	0.027	1.6			1.04	5.5	5.9	8.3	18.7	11.7	11.54	11.5
	0.045	1.7			0.87	5.2	5.5	7.8	14.8	10.6	12.63	11.8
	0.037	1.5			1.68	6.2	5	7.8	12.4	9.8	11.76	11.3
	0.045	1.5			2.55	7.1	5.4	8	8	9.3	11.77	11.6
	0.028	1.8			1.5	5.8	22.9	12.3	12.1	12.3	16.3	12.3
	0.027	1.6			1.36	5.9	12.8	10.1	17.8	11.3	20.09	13.2
	0.025	1.8			1.19	5.5	10.3	9.4	17.7	11.3	15.93	12.5
	0.023	1.7			4.46	8.5	4.5	7.6	16.7	11	19.44	13.2
	0.017	1.5			1.33	5.9	14.2	10.8	21	12	21.56	13.6
	0.023	1.9			2.02	6.4	10.6	9.7	20	11.7	16.11	12.5
	0.018	1.9			1.03	5.4	8.8	8.7	25.8	12.8	19.48	13.1
	0.031	1.8			2.28	6.4	10.3	9.2	20.2	11.2	16.15	12.5
	0.031	1.7			1.65	5.9	9.4	9.3	13.3	10.7	8.59	10.75
	0.027	1.9			1.64	6	8.1	8.7	13.4	10.9	12.36	11.5
	0.018	1.7			1.28	5.8	8.9	9	15.3	11	11.89	11.5
	0.027	1.5			1.47	5.8	9.4	9.2	22	12.6	12.51	11
					2.54	7	9.8	9.1	19.7	12	8.73	10.5
					1.34	5.8	6.5	8.2	24.6	12.5	7.91	10
					1.04	5.6	7.2	8.7	26.5	12.7	26.88	14
					1.07	5.5	5.8	7.6	21.1	12	21.47	13.5
					1.24	5.7	9.7	9	32.3	13.5	17.22	12.75
					1.59	6.2	9.4	9.5	18.2	11.1	11.35	11
					1.92	6.4	5.2	8	23.3	12	21.42	13.2
					1.37	5.7	5.5	8	19.1	11.2	10.67	10.8
					3.08	7.4	7.8	8.6	23	12	11.55	11.2
					2.2	6.9	7.9	8.6	17.7	11.4	8.37	10.4
					2.06	6.2	10.5	9.5	18.7	11.5	11.37	11
					1.12	5.6	7.6	8.7	11.7	10.5	14.12	11.5
					2.76	7.2	11.2	10	18.1	10.5	16.5	12.25
					1.59	5.8	5.9	8.1	8.6	9.8	11.93	11.5
					0.95	5	8.4	9	18.4	13.5	18.15	13
					3.05	7.2	25.2	12.5	17.1	12.8	19.61	13
					2.7	6.7	10.4	9	18.8	11.5	19.32	13.3
					6.36	8.9	6.4	8.1	41.6	15	17.48	12.5
					1.84	6.6	6.5	8.3	27.6	13	10.17	10.5
					1.8	6.3	5.5	8	14.2	11	25.81	14.3
					1.93	7.4	5.7	8.1	31.4	11.7	18.73	13.3
					1.77	6.4	4	7.2	25.6	12.5	18.78	13
					1.1	5.1	5.3	8.2	31.6	13.1	9.36	10.8
					2.36	6.6	11	9.5	24.2	12.7	14.23	12
					2.13	6	10.2	9.5	19.4	11.5	8.86	10.5
					2.34	7	6.4	8.3	14.3	10.8	6.19	9.5
					2.39	6.8	8.1	8.3	15.7	10.5	24.27	14.3
					2.15	6.4	5.7	7.5	11.9	10	24.82	14.5
					3.26	7.4	11	9.6	11.2	10	23.26	13.5
					1.69	6.2	8.9	9	20.2	12	20.09	13.5
					2.42	6.9	7.2	8.3	31	12.5	14.52	12
					2.57	6.9	7.3	8.5	15	11.2	9.01	11
					1.62	5.9	4.2	7.2	14.7	10.8	9.8	11
					1.67	6	10	9.5	15.9	11.3	9.24	12
					1.42	6	5.5	7.9	18.2	11.2	14.99	12.5
					2.69	6.9	8.2	8.6	11.8	10.2	13.99	11.8
					1.74	6	6.5	8.1	19.8	11.8	13.53	12
					1.41	5.9	9.9	9.3	12.4	10.5	9.76	11
					0.97	5.2	10.7	9.5	8.1	8.8	7.69	10
					4.84	8.7	5.1	7.6	16.6	11	10.72	10.8
							13.5	10.3	17	11.6	10.63	10.7
							10.8	9.3	15	11	16.01	12.2
							17.1	10.7	17.2	10.2	19.92	13.4
							7.3	8.6	23.5	12.2	12.37	11.8
							9.8	9.3	28.9	13	21.29	13.7
							17.8	11.3	27.2	14.6	21.15	23.3
							10.4	9.2	18.2	11	17	12.5
							7.3	8.3	11	9.2	23.11	13.5
							8.7	9	34.9	12.8	16.02	12.4
							7.3	8.3	26.2	12.5	20.08	13
							9.9	9.3	22.4	12.5	19.21	13.2
							3.5	6.7	18.8	11.5	14.89	12.5
							11.1	9.5	18.8	11	11.74	11.4
							5.9	8	16.7	12.2	15.83	12.4
							10.2	9.6	18.5	10.7	12.97	11.3
							12.4	9.7	9	9.2	17.93	12.9
							9.3	9.4	9.4	9.1	16.81	12.6
							8	8.6	27	13	14.33	12.2
							9.4	8.9	12.6	10	7.97	10.2
							11.4	0.96	23.8	12.5	15.51	12
							7.1	0.84	14.9	10.7	13.98	11.8
							10.9	9.6	9.1	10	18.42	12.9
							9.3	9.3	13.8	10.6	7.73	10.2
							13.1	9.8	10.7	9.8	16.78	12.4
							6.7	8.5	19.7	12.2	23.54	13.9
							12.4	9.8	18.3	10	16.05	12.6
							8.3	8.6	33.2	12.4	14	12
							8.7	8.6	14.9	12.4	8.07	10.3
							8.1	8.8	31	13.2	15.81	11.75
							8.5	9.2	10.4	10.6	11.02	10.5
							8.8	9	35.6	12.5	10.03	10.75
							7.8	8.6	19.7	11.7	24.67	13.75
							6.6	7.8	18.1	11.8	13.65	11.5
									23.2	12.2	10.63	11.5
									12.2	12.1	15.56	12
									15.1	9.8	16.09	12
									9.9	9.7	8.19	10
									15.1	11.1	17.38	12.5
									20.5	12	16.57	12
									12.1	10.4	13.88	11.5
									12.8	10.5	16.42	11.75
									16.6	11.5	9.09	10.5
									19	11.7	10.22	10.5
									27.6	13.2	11.52	11.5
									18.2	11.7	9.17	10.5
									12.2	10.5	32	15.5
									6.27	9.2	17.22	12.2
									20.77	12.2	26.21	13.7
									14.57	11.3	22.9	13.4
									15.91	11.8	22.48	13.6
									10.7	10.7	21.52	13.4
									16.82	12.2	14.7	12
									15.38	11.5	25.56	13.9
									9.24	10	15.83	12
									21.05	12.5	16.2	12.2
									13.67	11.5	9.19	10.3
									5.5	8.6	18.07	13.4
									15.11	11.9	16.71	13.2
									10.07	10.7	17.43	12.5
									14.29	11.3	13.85	12.5
									14.13	11.5	23.04	14
									12.63	11.2	17.74	12.5
									5.88	8.7	12.68	11.7
									10.87	10.7	15.44	12.2
									13.41	11.5	7.63	9.8
									14.63	11.4	15.74	12.8
									10.48	10.6	10.57	10.8
									14.98	11.2	20.15	13.5
									14.38	11.3	20.19	13.4
									8.34	9.7	13.26	12
									10.12	10.1	15.61	13.6
									12.69	11.1	12.24	11.8
									12.94	11.2	12.96	11.9
									9.24	10.7	12.3	11.5
									13.94	11.3	26.01	13.8
									9.43	10.3	5.83	9.3
									6.67	9.2	20.47	13.8
									14.81	11.8	6.65	9.9
									24.58	13.1	13.72	12.3
									10.92	10.7	18.2	12.9
									15.23	11.3	28.98	14.3
									19.69	13	18.5	13
									10.49	10.5	16.98	12.5
									25.68	13.6	22.51	13.5
									14.4	11.7	10.68	11.75
									11.28	10.6	16.62	12.8
									12.53	11.2	26.62	13.8
									15.64	11.5	10.6	11.2
									11.02	10.4	23.55	13.8
									12.84	11.1	6.79	9.5
									11.68	10.6	15.71	12.1
									14.18	11.2	15.2	12
									7.01	9.5	19.27	13
									9.8	10	18.09	12.75
									8.81	9.8	10.42	10.8
									24.14	13	12.11	11.25
									17.87	12.2	15.41	12.1
									14.03	11.8	20.44	13
									10.85	10.5	24.98	13.75
									13.57	11.3	12	11.5
									12.89	10.9	9.33	10.25
									15.17	11.7	21.48	13
									12.65	10.8	15.12	12.2
									11.76	10.8	13.54	11.8
									14.98	11.3	10.4	11
									13.3	10.6	12.26	11.3
									15.73	11.8	13.62	12
									11.03	10.3	11.95	11.4
									8.51	9.6	11.54	11.5
									9.61	10.5	12.89	12
									7.88	9.6	18.95	13.2
									8.03	9.6	15.23	11.7
									8.44	9.8	15.44	12.3
									14.98	11.5	16.35	12.3
									12	11	13.53	11.8
									32.38	14.6	11.02	11
									13.14	11	9.18	10.5
									23.48	13.1	9.81	11
									16.27	12	15.87	12.5
									21.41	12.7	10.58	11.1
									9.44	10.5	13.33	11.7
									12.66	11	9.67	10.5
									9.7	10.1	10.65	11.2
									9.3	9.8	13.87	12.2
									12.1	10.7	17.72	12.6
									20.24	10.9	15.4	12
									10.08	10.4	15.13	12.6
									23.1	13	12.05	12.5
									19.4	12	8.33	10.5
									12.97	10.7	19.3	13.7
									16.72	12	13.64	11.3
									15.73	11.5	16.74	12.3
									17.38	11.6	13.56	11.8
									20.52	11.9	18.19	12.5
									12.48	11	8.54	10.5
									14.17	11.5	11.08	11.7
									10.75	10.7	25.24	14
									7.07	9.5	13.17	11.8
									10.59	10.5	16.1	13
									10.24	10.5	10.35	11
									10.2	10.7	11.6	10.8
									12.66	10.5	25.33	13.7
									19.69	11.3	10.43	10.8
									20.5	12.5	13.16	12
									22.66	13.1	9.8	10.5
									12.2	10.8	18.38	12.6
									13.25	11	19.45	13
									11.94	10.6	16.42	12.1
									20.27	12.6	10.02	10.5
									8.29	9.6	16.59	12.8
									17.74	12.6	9.49	10.5
									17.56	11.7	15.45	12.3
									8.66	9.8	9.56	10.5
									13.61	11	8.72	10.5
									11.21	10.7	6.74	9.6
									11.71	11	11.88	11.4
									12.06	11	14.4	12
									9.87	10.2	11.38	11.5
									7.44	9.4	15.01	12.2
									8.62	9.6	29.54	14.5
									4.99	8.3	30.92	14.5
									11.4	10.5	25.89	14.7
									17.57	12	20.52	13.3
									24	12.2	21.93	13.2
									11.4	11	23.91	13.2
									15.14	12	26.12	14.3
									23.4	14	23.73	14
									10.18	10.5	19.64	12.5
									14.52	11.2	16.83	12.3
									10.99	10.7	10.02	10.6
									12.35	11	13.99	11.5
									7.63	9.8	15.38	12.2
									16.47	12	13.08	11.5
									14.03	11.2	9.05	10.5
									10.94	10.7	9.36	10.6
									11.05	10.5	14.56	14
									12.84	11.2	11.91	11.1
									9.66	10.3	13.3	11.6
									10.21	10.6	13.44	11.7
									10.89	10.6	11.32	11.3
									14.51	11.5	25.01	14.5
									5.31	8.6	19.84	13.1
									6.49	9.8	11.16	11.6
									9.29	10.5	14.76	12
									6.9	9.4	18.6	13.2
									3.8	7.5	15.63	12.3
									7.59	9.5	15.28	12.3
									11.72	11.1	7.81	9.75
									9.1	10.4	7.87	9.6
									5.17	8.5	6.48	9.3
									9.11	9.8	21.57	13.5
									27.11	13.5	15.13	12.5
									14.38	11.6	23.9	14.2
									22.3	12.8	18.53	13.2
									16.4	11.8	10.23	11.3
									14.81	12	15.65	12.3
									9.35	10.4	17.8	12.7
									15.63	11.7	14.07	11.75
									20.29	12.5	17.58	12.5
									13.51	11.5	11.71	11.5
									20.43	12.1	7.09	10
									10.71	10.3	12.46	11.25
									16.6	12	8.02	9.75
									22.82	13.3	15.83	12.8
									9.69	10.3	11.17	11
									9.93	9.3	9.16	10.8
									10.41	9.8	9.25	11.8
									12.97	11.2	4.46	8.25
									8.28	9.8	6.97	10.8
									11.05	10.5	12.81	11.8
									11.44	11	7.38	10
									8.7	10	24.35	14.5
									8.61	9.8	14.95	12.5
									7.23	7.3	9.83	10.8
									5.26	9	24.01	13.75
									8.14	9.6	10.08	11
									6.91	9.2	13.27	12
									7.32	9.5	11.14	11.25
									5.64	8.5	8.31	10.3
									9.75	10.5	20.25	13
									8.65	9.8	13.31	11.8
									12.51	12.8	5.2	9.3
									13.24	11.8	9.92	10.8
									11.2	10.3	10.09	10.8
									14.52	10.8	18.32	12.75
									15.99	11.3	13.78	12
									13.73	11.6	9.16	11.8
									13.8	11.2	10.52	13.25
									16.26	11.6	18.51	13
									17.53	12.1	19.44	13
									12.23	10.9	11.64	11.5
									11.31	10.9	9.09	10.3
									15.09	11.5	21.25	13.5
									21.18	13	16.56	13.25
									11.3	11	23.21	14.25
									8.32	10	18.79	13.5
									10.75	10.6	20.82	13.3
									6.56	9.2	11.71	11.3
									9.52	10	12.17	11.8
									7.35	9.5	13.18	12
									30	11.2	14.72	12.1
									4.68	8.2	12.5	11.5
									12.18	11.3	9.4	10.8
									8.92	10.3	7.47	10
									11	11	14.45	12
									17.55	12.6	15.53	12.5
									18.62	12.3	14.05	11.8
									8.32	10	15.49	12.8
									24.73	13.5	10.1	11.1
									15.43	11.6	19.24	13
									13.12	11.3	13.28	11.8
									10.89	10.6	10.26	11.3
									12.04	11	17.99	13.1
									9.53	10.6	15.78	12.5
									9.53	10.3	20.33	13.5
									11.04	10.8	13.45	11.5
									9.94	10.5	11.36	11.5
									5.9	9.6	10.83	11.3
									6.52	9	16.21	12.8
									7	9.5	11.12	11.5
									5.88	9
									5	8.5
Mean	0.0267308	1.65769	1.36	5.58889	2.01227	6.36061	9.08687	8.7899	14.6907	11.0482	15.0636	12.098
SD	0.0078003	0.174753	0.579483	0.742369	0.936873	0.793799	3.73884	1.51508	6.19764	1.20219	5.2786	1.38196
SE	0.00152976	0.0342718	0.193161	0.247456	0.115321	0.0977099	0.375767	0.152272	0.342207	0.0663797	0.292354	0.0765395
N	26	26	9	9	66	66	99	99	328	328	326	326

## Sheet: Final BWt & TL by Group & Sex
	Final Body Wt (g) (Oct 19)	Final Total Length (cm)	Final Body Wt (g) (Oct 19)	Final Total Length (cm)	Final Body Wt (g) (Oct 19)	Final Total Length (cm)	Final Body Wt (g) (Oct 19)	Final Total Length (cm)	Final Body Wt (g) (Oct 19)	Final Total Length (cm)	Final Body Wt (g) (Oct 19)	Final Total Length (cm)
	Wf	TLf	Wf	TLf	Wf	TLf	Wf	TLf	Wf	TLf	Wf	TLf
	LD Female		LD Male		MD Female		MD Male		HD Female		HD Male
	LD Wf	LD TL	LD Wf	LD TL	MD F	MD F	MD M	MD M	HD F	HD F	HD M	HD M
	Y	X	Y	X	Y	X	Y	X	Y	X	Y	X
	LD Wf	LD TL	LD Wf	LD TL	MD F	MD F	MD M	MD M	HD F	HD F	HD M	HD M
	21.93	13.2	29.65	14.5	20.62	12.8	21.12	13	27.13	15	20.36	13.5
	24.73	14.4	19.47	13.3	24.63	14	19.18	12.8	30.5	15.5	9.48	10.8
	16	12.2	20.1	13.5	17.65	12.5	24.76	13	19.58	13.1	14.54	12.4
	16.83	12.5	22.81	14	23.14	12.5	21.1	13.8	23.5	13.5	12.63	11.8
	9.81	11	17.63	12.4	9.95	10.5	23.51	13.75	16.31	13.1	11.76	11.3
	16.71	13	16.61	13.5	19.14	13.1	15.62	12	12.63	11.8	11.77	11.6
	12.91	11.3	16.06	12.3	21.71	13.3	17.58	12.5	9.68	11	16.3	12.3
	20.13	13.4	14.36	11.8	13.3	11.5	15.55	12.25	11.54	11.5	15.93	12.5
	37.51	16	34.83	16.2	17.88	12	17.82	12.5	20.09	13.2	19.48	13.1
	17.93	13.3	16.32	12.4	26.67	14	10.33	10.5	19.44	13.2	8.59	10.75
	29.54	14.8	15.91	12.3	21.13	13	11.34	11	21.56	13.6	11.89	11.5
	23.77	13.9	19.92	12.8	20.14	13	15.35	11.75	16.11	12.5	8.73	10.5
	18.8	13.2	14.52	12.5	12.62	11.5	17.52	12.5	16.15	12.5	7.91	10
	27.16	14.4	13.26	11.5	23.86	13.5	16.08	11.5	12.36	11.5	26.88	14
	28.01	14.5	8.28	10.5	13.64	11.75	21.19	13.5	12.51	11	11.35	11
	9.67	10.8	13.5	12	15.42	12	16.18	12.5	21.47	13.5	10.67	10.8
	26.4	14.2	10.29	11	7.58	10.3	12.33	11.7	17.22	12.75	11.55	11.2
	30.81	14.75	22.49	13.5	22.7	13.5	16.68	12.5	21.42	13.2	8.37	10.4
	23.8	13.5	9.4	10.5	11.08	11.5	12.14	11	16.5	12.25	11.37	11
	28.99	15	10.71	11	16.31	12.8	9.97	10.5	11.93	11.5	14.12	11.5
	31.76	14.8	8.27	10.75	32.82	15.3	15.66	12	18.15	13	17.48	12.5
	25.96	14.5	8.19	10.75	20.3	12.9	14.67	12	19.61	13	10.17	10.5
	40.89	15.5	30.07	14.8	19.9	13	13.02	11.6	19.32	13.3	25.81	14.3
	32.91	14.7	23.95	14	21.81	13	8.7	10.2	18.73	13.3	11.86	10.8
	25.74	14.1	27.54	14	13.53	11.5	10.36	10.8	18.78	13	8.86	10.5
	24.78	14	17.64	12.2	15.86	12	17.28	12.2	14.23	12	20.09	13.5
	39.87	15.8	15.69	12.2	15.33	12.8	8.01	9.8	6.19	9.5	14.52	12
	42.85	16.5	28.46	14.5	13.33	11.5	9.36	10.3	24.27	14.3	9.01	11
	28.84	14.2	29.37	14.5	11.06	11.25	13	11.5	24.82	14.5	9.8	11
	16.21	12	17.2	12.6	17.99	12.5	11.61	11	23.26	13.5	9.24	12
	28.65	14.1	28.39	14.5	8.2	9.8	13.11	11.1	14.99	12.5	13.53	12
	23.71	13.4	20.54	13.5	14.13	12	10.25	10.8	13.99	11.8	9.76	11
	31.07	14.4	43.01	16.2	17.18	12.6	18	12	10.63	10.7	7.69	10
	25.29	13.4	19.53	12.7	12.39	11.4	8.53	9.9	19.92	13.4	10.72	10.8
	16.86	12.2	13.52	11.2	24.16	13.1	7.5	9	12.37	11.8	16.01	12.2
	26.26	14.1	13.35	11.2	28.72	14	9.9	10	21.29	13.7	20.08	13
	32.24	14.4	21.67	13.2	10.94	11	8.42	10	21.15	23.3	19.21	13.2
	29.06	14.2	28.19	14.3	14.08	11.8	6.61	8.9	17	12.5	15.83	12.4
	27.7	14.1	20.56	12.7	10.14	10.8	21.41	10.8	23.11	13.5	12.97	11.3
	30.66	15	14.01	11.6	13.69	11.7	20.26	11.8	16.02	12.4	17.93	12.9
	32.38	15	32.74	15	13.72	11.2	21.04	12	14.89	12.5	7.97	10.2
	27.14	14.3	30.96	14.4	24.05	14	14.72	11.6	11.74	11.4	15.51	12
	26.31	14.2	19.5	13.4	18.06	12.5	16.56	11.5	16.81	12.6	7.73	10.2
	21.66	13.4	25.51	14.2	10.44	11	9.56	10.4	14.33	12.2	16.78	12.4
	25.54	14.4	16.35	12.2	23.03	13.5	14.9	11	13.98	11.8	23.54	13.9
	19.96	13	14.89	12.1	21.14	12.8	12.2	10.6	18.42	12.9	16.05	12.6
	20.21	13	19.88	12.8	13.07	11.5	11.96	10	14	12	11.02	10.5
	25.11	13.8	11.91	11.4	8.81	10.4	9.92	9.5	8.07	10.3	13.65	11.5
	18.4	13	21.54	13.25	15.83	12	10.89	10	15.81	11.75	10.63	11.5
	28.25	14.3	24.16	13.25	14.9	12	10.61	9.5	10.03	10.75	17.38	12.5
	21.42	13	24	13.75	11	10.3	19.19	13.6	24.67	13.75	16.57	12
	19.29	13	17.28	12.75	29.9	13	16.71	12.2	15.56	12	16.42	11.75
	19.08	12.8	12.06	11	16.38	11.5	23.2	13.8	16.09	12	9.09	10.5
	30.28	14.8	14.37	12	28.38	13	12.86	11.3	8.19	10	10.22	10.5
	31.37	14.5	10.06	10.8	16.6	11.5	13.84	11.8	13.88	11.5	11.52	11.5
	33.42	15	28.95	14.5	16.41	12.2	21.6	13.3	32	15.5	9.17	10.5
	15.2	12	20.5	13	22.17	13.2	11.75	10.75	22.9	13.4	17.22	12.2
	41.94	16	13.99	12	12.7	11	10.48	10.8	22.48	13.6	26.21	13.7
	31.44	15.5	15.24	15	16.22	11.5	6.45	9.5	21.52	13.4	14.7	12
	38.84	16.5	17.46	12.5	23.51	12.5	12.71	11.3	15.83	12	25.56	13.9
	15.42	12.3	15.26	12	14.2	11.6	9.85	10.3	16.2	12.2	13.85	12.5
	25.6625	13.9107	24.45	13.8	15.47	10.9	22.01	13.4	9.19	10.3	23.04	14
	7.62999	1.25004	21.62	13.5	14.26	11.4	9.91	10.8	18.07	13.4	17.74	12.5
	0.97692	0.160051	19.4913	12.881	11.83	11	14.4	11.8	16.71	13.2	10.57	10.8
	61	61	7.22207	1.37138	11.46	10.9	17.77	12	17.43	12.5	20.15	13.5
	Wf	TLf	0.909896	0.172777	11.17	10.3	12.21	11.3	12.68	11.7	12.96	11.9
	LD F	LD F	63	63	13.3	10.5	19.37	12.5	15.44	12.2	12.3	11.5
			Wf	TLf	28.17	14.5	10.63	10.75	7.63	9.8	6.65	9.9
			LD M	LD M	34.14	15.5	12.96	11.75	15.74	12.8	16.98	12.5
					20.45	13.4	10.35	11	20.19	13.4	10.6	11.2
					20.78	13	11.34	11	13.26	12	6.79	9.5
					13.35	11.4	15.7	12.5	15.61	13.6	15.71	12.1
					12.11	11.5	16.6	12.5	12.24	11.8	15.2	12
					15.68	11.9	19.5	13.3	26.01	13.8	18.09	12.75
					18.74	12.5	8.36	10	5.83	9.3	10.42	10.8
					20.95	13.5	17.68	12.8	20.47	13.8	12	11.5
					19.98	13	15.27	11.8	13.72	12.3	10.4	11
					27.42	14.5	11.92	10.75	18.2	12.9	12.26	11.3
					28.15	14.8	9.78	10.5	28.98	14.3	13.62	12
					11.92	11	16.12	12	18.5	13	11.95	11.4
					16.46	12	9.3	10.3	22.51	13.5	12.89	12
					13.54	11.5	12.27	11.2	10.68	11.75	15.23	11.7
					23.38	13.5	16	12.2	16.62	12.8	15.44	12.3
					16.75	12.3	20.51	13	26.62	13.8	9.81	11
					15.87	12	15.17	12	23.55	13.8	15.87	12.5
					21.06	13	13.79	11.5	19.27	13	10.58	11.1
					13.65	12	9.06	10.5	12.11	11.25	9.67	10.5
					16.37	12	8.47	10.25	15.41	12.1	10.65	11.2
					15.53	12	14.187	11.4591	20.44	13	13.87	12.2
					11.53	11.3	4.42562	1.16468	24.98	13.75	15.4	12
					10.58	11.3	0.471772	0.124155	9.33	10.25	8.33	10.5
					13.4	11.5	88	88	21.48	13	19.3	13.7
					15.57	11.5	Wf	TLf	15.12	12.2	8.54	10.5
					18.16	13	MD M	MD M	13.54	11.8	11.08	11.7
					27.38	14.25			11.54	11.5	25.24	14
					21.13	13			18.95	13.2	13.17	11.8
					8.38	10.3			16.35	12.3	16.1	13
					18.16	13			13.53	11.8	10.35	11
					9.39	10.5			11.02	11	11.6	10.8
					21.37	12.5			9.18	10.5	10.43	10.8
					21.58	13.4			13.33	11.7	9.8	10.5
					26.67	14.3			17.72	12.6	16.42	12.1
					25.23	14			15.13	12.6	10.02	10.5
					11.47	11			12.05	12.5	9.49	10.5
					17.5691	12.2678			13.64	11.3	15.45	12.3
					5.83244	1.19526			16.74	12.3	8.72	10.5
					0.571917	0.117204			13.56	11.8	6.74	9.6
					104	104			18.19	12.5	11.88	11.4
					Wf	TLf			25.33	13.7	14.4	12
					MD F	MD F			13.16	12	11.38	11.5
									18.38	12.6	15.01	12.2
									19.45	13	19.64	12.5
									16.59	12.8	10.02	10.6
									9.56	10.5	13.08	11.5
									29.54	14.5	9.36	10.6
									30.92	14.5	13.3	11.6
									25.89	14.7	13.44	11.7
									20.52	13.3	11.32	11.3
									21.93	13.2	25.01	14.5
									23.91	13.2	19.84	13.1
									26.12	14.3	11.16	11.6
									23.73	14	7.81	9.75
									16.83	12.3	7.87	9.6
									13.99	11.5	6.48	9.3
									15.38	12.2	10.23	11.3
									9.05	10.5	15.65	12.3
									14.56	14	17.8	12.7
									11.91	11.1	7.09	10
									14.76	12	12.46	11.25
									18.6	13.2	15.83	12.8
									15.63	12.3	9.16	10.8
									15.28	12.3	9.25	11.8
									21.57	13.5	4.46	8.25
									15.13	12.5	6.97	10.8
									23.9	14.2	7.38	10
									18.53	13.2	9.83	10.8
									14.07	11.75	10.08	11
									17.58	12.5	11.14	11.25
									11.71	11.5	8.31	10.3
									8.02	9.75	20.25	13
									11.17	11	13.31	11.8
									12.81	11.8	5.2	9.3
									24.35	14.5	10.09	10.8
									14.95	12.5	9.16	11.8
									24.01	13.75	19.44	13
									13.27	12	11.64	11.5
									9.92	10.8	21.25	13.5
									18.32	12.75	16.56	13.25
									13.78	12	20.82	13.3
									10.52	13.25	11.71	11.3
									18.51	13	12.17	11.8
									9.09	10.3	13.18	12
									23.21	14.25	12.5	11.5
									18.79	13.5	7.47	10
									14.72	12.1	14.05	11.8
									9.4	10.8	15.49	12.8
									14.45	12	10.1	11.1
									15.53	12.5	10.26	11.3
									19.24	13	13.45	11.5
									13.28	11.8	10.83	11.3
									17.99	13.1	16.21	12.8
									15.78	12.5	13.1953	11.6161
									20.33	13.5	4.58122	1.13076
									11.36	11.5	0.361051	0.0891162
									11.12	11.5	161	161
									16.9017	12.5682	Wf	TLf
									5.27067	1.44461	HD M	HD M
									0.410321	0.112463
									165	165
									Wf	TLf
									HD F	HD F

## Sheet: Cortisol
		Cortisol Conc. (pg/mL)
		LD	MD	HD		Anova: Single Factor
		1188.72	962.124	753.127
		1106.52	946.924	840.526		SUMMARY
829.126		1029.13	962.124	878.525		Groups	Count	Sum	Average	Variance
		1088.72	906.924	753.127		LD	6	6648.74	1108.12	2711.92
		1106.52	932.124	840.526		MD	6	5727.14	954.524	69.3102
		1129.13	926.924	878.525		HD	6	4944.36	824.059	3307.63
	Mean	1108.12	939.524	824.059
	SD	52.0761	21.6912	57.512
	SE	21.26	8.8554	23.4792		ANOVA
	N	6	6	6		Source of Variation	SS	df	MS	F	P-value	F crit
						Between Groups	242613	2	121307	59.7681	7.15137e-08	3.68232
						Within Groups	30444.3	15	2029.62
						Total	273058	17
											P <0.05

## Sheet: SOD
	SOD	SOD	SOD
	LD	MD	HD			Anova: Single Factor
	2.34881	1	8.66764
	2.34881	1	8.66764			SUMMARY								t-Test: Two-Sample Assuming Equal Variances
	2.34881	1	8.66764			Groups	Count	Sum	Average	Variance
	2.50881	1.09	8.76764			L-SD	7	16.4559	2.35084	0.0112328					L-SD	M-SD
	2.34981	0.99	8.65764			M-SD	7	7.03	1.00429	0.0015619				Mean	2.35084	1.00429
	2.15081	0.98	8.56764			H-SD	7	60.6858	8.6694	0.00342971				Variance	0.0112328	0.0015619
	2.4	0.97	8.69											Observations	7	7
Mean	2.35084	1.00429	8.6694											Pooled Variance	0.00639734
SD	0.105985	0.0395209	0.0585637			ANOVA								Hypothesized Mean Difference	0
SE	0.0400585	0.0149375	0.022135			Source of Variation	SS	df	MS	F	P-value	F crit		df	12
N	7	7	7			Between Groups	234.48	2	117.24	21678.5	3.65007e-31	3.55456		t Stat	31.4961
						Within Groups	0.0973464	18	0.00540813					P(T<=t) one-tail	3.30514e-13
														t Critical one-tail	1.78229
						Total	234.578	20						P(T<=t) two-tail	6.61027e-13		0.167		TRUE	P<0.05	Significant different
											P<0.05			t Critical two-tail	2.17881
											Significant
														t-Test: Two-Sample Assuming Equal Variances
															L-SD	H-SD
														Mean	2.35084	8.6694
														Variance	0.0112328	0.00342971
														Observations	7	7
														Pooled Variance	0.00733125
														Hypothesized Mean Difference	0
														df	12
														t Stat	-138.059
														P(T<=t) one-tail	6.99975e-21
														t Critical one-tail	1.78229
														P(T<=t) two-tail	1.39995e-20		0.167		TRUE	P<0.05	Significant different
														t Critical two-tail	2.17881
														t-Test: Two-Sample Assuming Equal Variances
															M-SD	H-SD
														Mean	1.00429	8.6694
														Variance	0.0015619	0.00342971
														Observations	7	7
														Pooled Variance	0.00249581
														Hypothesized Mean Difference	0
														df	12
														t Stat	-287.043
														P(T<=t) one-tail	1.0756e-24
														t Critical one-tail	1.78229
														P(T<=t) two-tail	2.1512e-24		0.167		TRUE	P<0.05	Significant different
														t Critical two-tail	2.17881

## Sheet: HS70
		Hsp70	Hsp70	Hsp70
		LD	MD	HD		Anova: Single Factor									t-Test: Two-Sample Assuming Equal Variances
		1.08735	1	1.86541
		1.08735	1	1.86541		SUMMARY										L-SD	M-SD
		1.08735	1	1.86541		Groups	Count	Sum	Average	Variance					Mean	1.10049	1
		1.10735	1	1.83541		L-SD	7	7.70344	1.10049	0.000482476					Variance	0.000482476	0
		1.09735	1	1.90541		M-SD	7	7	1	0					Observations	7	7
		1.08935	1	1.86541		H-SD	7	13.1179	1.87398	0.000747619					Pooled Variance	0.000241238
		1.14735	1	1.91541											Hypothesized Mean Difference	0
	Mean	1.10049	1	1.87398											df	12
	SD	0.0219653	0	0.0273426		ANOVA									t Stat	12.1044
	SE	0.00830212	0	0.0103345		Source of Variation	SS	df	MS	F	P-value	F crit			P(T<=t) one-tail	2.1954e-08
	N	7	7	7		Between Groups	3.20188	2	1.60094	3904.43	1.79956e-24	3.55456			t Critical one-tail	1.78229
						Within Groups	0.00738057	18	0.000410032						P(T<=t) two-tail	4.3908e-08		0.0167		TRUE	P<0.05	Significant different
		0.0219653	0.01	0.0273426											t Critical two-tail	2.17881
						Total	3.20926	20
											P<0.05
											Significant
															t-Test: Two-Sample Assuming Equal Variances
																L-SD	H-SD
															Mean	1.10049	1.87398
															Variance	0.000482476	0.000747619
															Observations	7	7
															Pooled Variance	0.000615048
															Hypothesized Mean Difference	0
															df	12
															t Stat	-58.3492
															P(T<=t) one-tail	2.12049e-16
															t Critical one-tail	1.78229
															P(T<=t) two-tail	4.24097e-16		0.0167		TRUE	P<0.05	Significant different
															t Critical two-tail	2.17881
															t-Test: Two-Sample Assuming Equal Variances
																M-SD	H-SD
															Mean	1	1.87398
															Variance	0	0.000747619
															Observations	7	7
															Pooled Variance	0.00037381
															Hypothesized Mean Difference	0
															df	12
															t Stat	-84.5691
															P(T<=t) one-tail	2.49327e-18
															t Critical one-tail	1.78229
															P(T<=t) two-tail	4.98654e-18		0.0167		TRUE	P<0.05	Significant different
															t Critical two-tail	2.17881

## Sheet: GPx
	GPx	GPx	GPx
	LD	MD	HD		Anova: Single Factor
	2.01489	1	3.58215
	2.01489	1	3.58215		SUMMARY										t-Test: Two-Sample Assuming Equal Variances
	2.01489	1	3.58215		Groups	Count	Sum	Average	Variance
	2.06989	1.03	3.69215		L-SD	7	14.0513	2.00733	0.00336221							L-SD	M-SD
	2.06489	1.03	3.49215		M-SD	7	7.03	1.00429	0.000361905						Mean	2.00733	1.00429
	1.97189	0.98	3.57215		H-SD	7	25.0529	3.57899	0.00354393						Variance	0.00336221	0.000361905
	1.9	0.99	3.55												Observations	7	7
Mean	2.00733	1.00429	3.57899												Pooled Variance	0.00186206
SD	0.0579846	0.0190238	0.0595309		ANOVA										Hypothesized Mean Difference	0
SE	0.0219161	0.00719032	0.0225006		Source of Variation	SS	df	MS	F	P-value	F crit				df	12
N	7	7	7		Between Groups	23.579	2	11.7895	4866.3	2.48983e-25	3.55456				t Stat	43.4869
					Within Groups	0.0436083	18	0.00242268							P(T<=t) one-tail	7.10833e-15
															t Critical one-tail	1.78229
					Total	23.6226	20								P(T<=t) two-tail	1.42167e-14		0.0167		TRUE	P<0.05	Significant different
										P<0.05					t Critical two-tail	2.17881
										Significant
															t-Test: Two-Sample Assuming Equal Variances
																L-SD	H-SD
															Mean	2.00733	3.57899
															Variance	0.00336221	0.00354393
															Observations	7	7
															Pooled Variance	0.00345307
															Hypothesized Mean Difference	0
															df	12
															t Stat	-50.0367
															P(T<=t) one-tail	1.33148e-15
															t Critical one-tail	1.78229
															P(T<=t) two-tail	2.66297e-15		0.0167		TRUE	P<0.05	Significant different
															t Critical two-tail	2.17881
															t-Test: Two-Sample Assuming Equal Variances
																M-SD	H-SD
															Mean	1.00429	3.57899
															Variance	0.000361905	0.00354393
															Observations	7	7
															Pooled Variance	0.00195292
															Hypothesized Mean Difference	0
															df	12
															t Stat	-108.998
															P(T<=t) one-tail	1.19097e-19
															t Critical one-tail	1.78229
															P(T<=t) two-tail	2.38194e-19		0.0167		TRUE	P<0.05	Significant different
															t Critical two-tail	2.17881

## Sheet: Reg Density x Sex
	Final Body Wt (g) (Oct 19)	Final Total Length (cm)	Final Body Wt (g) (Oct 19)	Final Total Length (cm)	Final Body Wt (g) (Oct 19)	Final Total Length (cm)	Final Body Wt (g) (Oct 19)	Final Total Length (cm)	Final Body Wt (g) (Oct 19)	Final Total Length (cm)	Final Body Wt (g) (Oct 19)	Final Total Length (cm)
	Wf	TLf	Wf	TLf	Wf	TLf	Wf	TLf	Wf	TLf	Wf	TLf
	LD Female		LD Male		MD Female		MD Male		HD Female		HD Male
	LD Wf	LD TL	LD Wf	LD TL	MD F	MD F	MD M	MD M	HD F	HD F	HD M	HD M
	Y	X	Y	X	Y	X	Y	X	Y	X	Y	X
	LD Wf	LD TL	LD Wf	LD TL	MD F	MD F	MD M	MD M	HD F	HD F	HD M	HD M
	21.93	13.2	29.65	14.5	20.62	12.8	21.12	13	27.13	15	20.36	13.5
	24.73	14.4	19.47	13.3	24.63	14	19.18	12.8	30.5	15.5	9.48	10.8
	16	12.2	20.1	13.5	17.65	12.5	24.76	13	19.58	13.1	14.54	12.4
	16.83	12.5	22.81	14	23.14	12.5	21.1	13.8	23.5	13.5	12.63	11.8
	9.81	11	17.63	12.4	9.95	10.5	23.51	13.75	16.31	13.1	11.76	11.3
	16.71	13	16.61	13.5	19.14	13.1	15.62	12	12.63	11.8	11.77	11.6
	12.91	11.3	16.06	12.3	21.71	13.3	17.58	12.5	9.68	11	16.3	12.3
	20.13	13.4	14.36	11.8	13.3	11.5	15.55	12.25	11.54	11.5	15.93	12.5
	37.51	16	34.83	16.2	17.88	12	17.82	12.5	20.09	13.2	19.48	13.1
	17.93	13.3	16.32	12.4	26.67	14	10.33	10.5	19.44	13.2	8.59	10.75
	29.54	14.8	15.91	12.3	21.13	13	11.34	11	21.56	13.6	11.89	11.5
	23.77	13.9	19.92	12.8	20.14	13	15.35	11.75	16.11	12.5	8.73	10.5
	18.8	13.2	14.52	12.5	12.62	11.5	17.52	12.5	16.15	12.5	7.91	10
	27.16	14.4	13.26	11.5	23.86	13.5	16.08	11.5	12.36	11.5	26.88	14
	28.01	14.5	8.28	10.5	13.64	11.75	21.19	13.5	12.51	11	11.35	11
	9.67	10.8	13.5	12	15.42	12	16.18	12.5	21.47	13.5	10.67	10.8
	26.4	14.2	10.29	11	7.58	10.3	12.33	11.7	17.22	12.75	11.55	11.2
	30.81	14.75	22.49	13.5	22.7	13.5	16.68	12.5	21.42	13.2	8.37	10.4
	23.8	13.5	9.4	10.5	11.08	11.5	12.14	11	16.5	12.25	11.37	11
	28.99	15	10.71	11	16.31	12.8	9.97	10.5	11.93	11.5	14.12	11.5
	31.76	14.8	8.27	10.75	32.82	15.3	15.66	12	18.15	13	17.48	12.5
	25.96	14.5	8.19	10.75	20.3	12.9	14.67	12	19.61	13	10.17	10.5
	40.89	15.5	30.07	14.8	19.9	13	13.02	11.6	19.32	13.3	25.81	14.3
	32.91	14.7	23.95	14	21.81	13	8.7	10.2	18.73	13.3	11.86	10.8		LD Female
	25.74	14.1	27.54	14	13.53	11.5	10.36	10.8	18.78	13	8.86	10.5		SUMMARY OUTPUT
	24.78	14	17.64	12.2	15.86	12	17.28	12.2	14.23	12	20.09	13.5
	39.87	15.8	15.69	12.2	15.33	12.8	8.01	9.8	6.19	9.5	14.52	12		Regression Statistics
	42.85	16.5	28.46	14.5	13.33	11.5	9.36	10.3	24.27	14.3	9.01	11		Multiple R	0.961429	Coefficcien correllation 0.96 (very strong positive linear relationship between Wt and TL)
	28.84	14.2	29.37	14.5	11.06	11.25	13	11.5	24.82	14.5	9.8	11		R Square	0.924345	92.43% reliable								R Square	0.3 <r<0.5	Weak or low effect
	16.21	12	17.2	12.6	17.99	12.5	11.61	11	23.26	13.5	9.24	12		Adjusted R Square	0.923063										0.5<r< 0.7	Moderate effect
	28.65	14.1	28.39	14.5	8.2	9.8	13.11	11.1	14.99	12.5	13.53	12		Standard Error	2.11637										> 0.7	Strong effect
	23.71	13.4	20.54	13.5	14.13	12	10.25	10.8	13.99	11.8	9.76	11		Observations	61
	31.07	14.4	43.01	16.2	17.18	12.6	18	12	10.63	10.7	7.69	10
	25.29	13.4	19.53	12.7	12.39	11.4	8.53	9.9	19.92	13.4	10.72	10.8		ANOVA
	16.86	12.2	13.52	11.2	24.16	13.1	7.5	9	12.37	11.8	16.01	12.2			df	SS	MS	F	Significance F
	26.26	14.1	13.35	11.2	28.72	14	9.9	10	21.29	13.7	20.08	13		Regression	1	3228.74	3228.74	720.855	9.05516e-35
	32.24	14.4	21.67	13.2	10.94	11	8.42	10	21.15	23.3	19.21	13.2		Residual	59	264.263	4.47904									Comparing b value between Female & Male of the same group
	29.06	14.2	28.19	14.3	14.08	11.8	6.61	8.9	17	12.5	15.83	12.4		Total	60	3493										Group	LD F	LD M	MD F	MD M	HD F	HD M
	27.7	14.1	20.56	12.7	10.14	10.8	21.41	10.8	23.11	13.5	12.97	11.3														Slope (b) =	5.86838	4.89953	4.57132	3.42748	2.88711	3.82159
	30.66	15	14.01	11.6	13.69	11.7	20.26	11.8	16.02	12.4	17.93	12.9			Coefficients	Standard Error	t Stat	P-value	Lower 95%	Upper 95%	Lower 95.0%	Upper 95.0%				n =	61	63	104	88	165	160
	32.38	15	32.74	15	13.72	11.2	21.04	12	14.89	12.5	7.97	10.2		Intercept (b0)	-55.9705	3.05253	-18.3358	4.81429e-26	-62.0786	-49.8624	-62.0786	-49.8624				SE(reg) =	2.11637	2.669	1.92179	1.92179	3.23243	1.52595
	27.14	14.3	30.96	14.4	24.05	14	14.72	11.6	11.74	11.4	15.51	12		LD F TL (b1)	5.86838	0.218572	26.8487	9.05516e-35	5.43101	6.30574	5.43101	6.30574				SE(slope) =	0.218572	0.247	0.169023	0.176905	0.174726	0.106687
	26.31	14.2	19.5	13.4	18.06	12.5	16.56	11.5	16.81	12.6	7.73	10.2						P<0.05								Difference =	0.968847		1.14384		0.934479
	21.66	13.4	25.51	14.2	10.44	11	9.56	10.4	14.33	12.2	16.78	12.4			Wt= -55.97 + 5.87*TL			Significant								SE (Difference) =	0.329822		0.244672		0.204722
	25.54	14.4	16.35	12.2	23.03	13.5	14.9	11	13.98	11.8	23.54	13.9			y= b0 + b1*x			There is a linear relationship between Wt and TL variable.								t-stat =	2.93748		4.67501		4.56462
	19.96	13	14.89	12.1	21.14	12.8	12.2	10.6	18.42	12.9	16.05	12.6														df=	120		188		325
	20.21	13	19.88	12.8	13.07	11.5	11.96	10	14	12	11.02	10.5														p=	0.00396834		5.59632e-06		7.10702e-06
	25.11	13.8	11.91	11.4	8.81	10.4	9.92	9.5	8.07	10.3	13.65	11.5															TRUE		TRUE		TRUE
	18.4	13	21.54	13.25	15.83	12	10.89	10	15.81	11.75	10.63	11.5		LD Male													P<0.05		P<0.05		P<0.05
	28.25	14.3	24.16	13.25	14.9	12	10.61	9.5	10.03	10.75	17.38	12.5		SUMMARY OUTPUT
	21.42	13	24	13.75	11	10.3	19.19	13.6	24.67	13.75	16.57	12
	19.29	13	17.28	12.75	29.9	13	16.71	12.2	15.56	12	16.42	11.75		Regression Statistics
	19.08	12.8	12.06	11	16.38	11.5	23.2	13.8	16.09	12	9.09	10.5		Multiple R	0.930357
	30.28	14.8	14.37	12	28.38	13	12.86	11.3	8.19	10	10.22	10.5		R Square	0.865565
	31.37	14.5	10.06	10.8	16.6	11.5	13.84	11.8	13.88	11.5	11.52	11.5		Adjusted R Square	0.863361
	33.42	15	28.95	14.5	16.41	12.2	21.6	13.3	32	15.5	9.17	10.5		Standard Error	2.66962									10	30	33.3333
	15.2	12	20.5	13	22.17	13.2	11.75	10.75	22.9	13.4	17.22	12.2		Observations	63									20	30	66.6667
	41.94	16	13.99	12	12.7	11	10.48	10.8	22.48	13.6	26.21	13.7
	31.44	15.5	15.24	15	16.22	11.5	6.45	9.5	21.52	13.4	14.7	12		ANOVA
	38.84	16.5	17.46	12.5	23.51	12.5	12.71	11.3	15.83	12	25.56	13.9			df	SS	MS	F	Significance F
	15.42	12.3	15.26	12	14.2	11.6	9.85	10.3	16.2	12.2	13.85	12.5		Regression	1	2799.08	2799.08	392.75	2.86712e-28
	25.6625	13.9107	24.45	13.8	15.47	10.9	22.01	13.4	9.19	10.3	23.04	14		Residual	61	434.74	7.12688
	7.62999	1.25004	21.62	13.5	14.26	11.4	9.91	10.8	18.07	13.4	17.74	12.5		Total	62	3233.82
	0.97692	0.160051	19.4913	12.881	11.83	11	14.4	11.8	16.71	13.2	10.57	10.8
	61	61	7.22207	1.37138	11.46	10.9	17.77	12	17.43	12.5	20.15	13.5			Coefficients	Standard Error	t Stat	P-value	Lower 95%	Upper 95%	Lower 95.0%	Upper 95.0%
	Wf	TLf	0.909896	0.172777	11.17	10.3	12.21	11.3	12.68	11.7	12.96	11.9		Intercept	-43.6193	3.20224	-13.6215	3.68687e-20	-50.0226	-37.2161	-50.0226	-37.2161
	LD F	LD F	63	63	13.3	10.5	19.37	12.5	15.44	12.2	12.3	11.5		LD TL Male	4.89953	0.247227	19.8179	2.86712e-28	4.40517	5.39389	4.40517	5.39389
			Wf	TLf	28.17	14.5	10.63	10.75	7.63	9.8	6.65	9.9
			LD M	LD M	34.14	15.5	12.96	11.75	15.74	12.8	16.98	12.5
					20.45	13.4	10.35	11	20.19	13.4	10.6	11.2		MD Male
					20.78	13	11.34	11	13.26	12	6.79	9.5		SUMMARY OUTPUT
					13.35	11.4	15.7	12.5	15.61	13.6	15.71	12.1
					12.11	11.5	16.6	12.5	12.24	11.8	15.2	12		Regression Statistics
					15.68	11.9	19.5	13.3	26.01	13.8	18.09	12.75		Multiple R	0.901999
					18.74	12.5	8.36	10	5.83	9.3	10.42	10.8		R Square	0.813602
					20.95	13.5	17.68	12.8	20.47	13.8	12	11.5		Adjusted R Square	0.811434
					19.98	13	15.27	11.8	13.72	12.3	10.4	11		Standard Error	1.92179
					27.42	14.5	11.92	10.75	18.2	12.9	12.26	11.3		Observations	88
					28.15	14.8	9.78	10.5	28.98	14.3	13.62	12
					11.92	11	16.12	12	18.5	13	11.95	11.4		ANOVA
					16.46	12	9.3	10.3	22.51	13.5	12.89	12			df	SS	MS	F	Significance F
					13.54	11.5	12.27	11.2	10.68	11.75	15.23	11.7		Regression	1	1386.37	1386.37	375.378	4.03736e-33
					23.38	13.5	16	12.2	16.62	12.8	15.44	12.3		Residual	86	317.621	3.69326
					16.75	12.3	20.51	13	26.62	13.8	9.81	11		Total	87	1703.99
					15.87	12	15.17	12	23.55	13.8	15.87	12.5
					21.06	13	13.79	11.5	19.27	13	10.58	11.1			Coefficients	Standard Error	t Stat	P-value	Lower 95%	Upper 95%	Lower 95.0%	Upper 95.0%
					13.65	12	9.06	10.5	12.11	11.25	9.67	10.5		Intercept	-25.0888	2.0375	-12.3135	1.11814e-20	-29.1392	-21.0384	-29.1392	-21.0384
					16.37	12	8.47	10.25	15.41	12.1	10.65	11.2		MD M	3.42748	0.176905	19.3747	4.03736e-33	3.0758	3.77916	3.0758	3.77916
					15.53	12	14.187	11.4591	20.44	13	13.87	12.2
					11.53	11.3	4.42562	1.16468	24.98	13.75	15.4	12
					10.58	11.3	0.471772	0.124155	9.33	10.25	8.33	10.5
					13.4	11.5	88	88	21.48	13	19.3	13.7		MD Female
					15.57	11.5	Wf	TLf	15.12	12.2	8.54	10.5		SUMMARY OUTPUT
					18.16	13	MD M	MD M	13.54	11.8	11.08	11.7
					27.38	14.25			11.54	11.5	25.24	14		Regression Statistics
					21.13	13			18.95	13.2	13.17	11.8		Multiple R	0.936813
					8.38	10.3			16.35	12.3	16.1	13		R Square	0.877619
					18.16	13			13.53	11.8	10.35	11		Adjusted R Square	0.876419
					9.39	10.5			11.02	11	11.6	10.8		Standard Error	2.05034
					21.37	12.5			9.18	10.5	10.43	10.8		Observations	104
					21.58	13.4			13.33	11.7	9.8	10.5
					26.67	14.3			17.72	12.6	16.42	12.1		ANOVA
					25.23	14			15.13	12.6	10.02	10.5			df	SS	MS	F	Significance F
					11.47	11			12.05	12.5	9.49	10.5		Regression	1	3074.99	3074.99	731.462	2.49908e-48
					17.5691	12.2678			13.64	11.3	15.45	12.3		Residual	102	428.797	4.20389
					5.83244	1.19526			16.74	12.3	8.72	10.5		Total	103	3503.78
					0.571917	0.117204			13.56	11.8	6.74	9.6
					104	104			18.19	12.5	11.88	11.4			Coefficients	Standard Error	t Stat	P-value	Lower 95%	Upper 95%	Lower 95.0%	Upper 95.0%
					Wf	TLf			25.33	13.7	14.4	12		Intercept	-38.5109	2.08326	-18.4858	2.44221e-34	-42.6431	-34.3788	-42.6431	-34.3788
					MD F	MD F			13.16	12	11.38	11.5		MD F	4.57132	0.169023	27.0455	2.49908e-48	4.23607	4.90658	4.23607	4.90658
									18.38	12.6	15.01	12.2
									19.45	13	19.64	12.5
									16.59	12.8	10.02	10.6
									9.56	10.5	13.08	11.5		HD Female
									29.54	14.5	9.36	10.6		SUMMARY OUTPUT
									30.92	14.5	13.3	11.6
									25.89	14.7	13.44	11.7		Regression Statistics
									20.52	13.3	11.32	11.3		Multiple R	0.791312
									21.93	13.2	25.01	14.5		R Square	0.626175
									23.91	13.2	19.84	13.1		Adjusted R Square	0.623881
									26.12	14.3	11.16	11.6		Standard Error	3.23243
									23.73	14	7.81	9.75		Observations	165
									16.83	12.3	7.87	9.6
									13.99	11.5	6.48	9.3		ANOVA
									15.38	12.2	10.23	11.3			df	SS	MS	F	Significance F
									9.05	10.5	15.65	12.3		Regression	1	2852.8	2852.8	273.033	1.1689e-36
									14.56	14	17.8	12.7		Residual	163	1703.12	10.4486
									11.91	11.1	7.09	10		Total	164	4555.92
									14.76	12	12.46	11.25
									18.6	13.2	15.83	12.8			Coefficients	Standard Error	t Stat	P-value	Lower 95%	Upper 95%	Lower 95.0%	Upper 95.0%
									15.63	12.3	9.16	10.8		Intercept	-19.3841	2.21036	-8.76966	2.27299e-15	-23.7487	-15.0194	-23.7487	-15.0194
									15.28	12.3	9.25	11.8		HD F	2.88711	0.174726	16.5237	1.1689e-36	2.5421	3.23213	2.5421	3.23213
									21.57	13.5	4.46	8.25
									15.13	12.5	6.97	10.8		HD Male
									23.9	14.2	7.38	10		SUMMARY OUTPUT
									18.53	13.2	9.83	10.8
									14.07	11.75	10.08	11		Regression Statistics
									17.58	12.5	11.14	11.25		Multiple R	0.943263
									11.71	11.5	8.31	10.3		R Square	0.889745
									8.02	9.75	20.25	13		Adjusted R Square	0.889052
									11.17	11	13.31	11.8		Standard Error	1.52595
									12.81	11.8	5.2	9.3		Observations	161
									24.35	14.5	10.09	10.8
									14.95	12.5	9.16	11.8		ANOVA
									24.01	13.75	19.44	13			df	SS	MS	F	Significance F
									13.27	12	11.64	11.5		Regression	1	2987.77	2987.77	1283.11	4.96804e-78
									9.92	10.8	21.25	13.5		Residual	159	370.237	2.32853
									18.32	12.75	16.56	13.25		Total	160	3358.01
									13.78	12	20.82	13.3
									10.52	13.25	11.71	11.3			Coefficients	Standard Error	t Stat	P-value	Lower 95%	Upper 95%	Lower 95.0%	Upper 95.0%
									18.51	13	12.17	11.8		Intercept	-31.1969	1.24511	-25.0555	4.36318e-57	-33.656	-28.7378	-33.656	-28.7378
									9.09	10.3	13.18	12		HD M	3.82159	0.106687	35.8206	4.96804e-78	3.61089	4.0323	3.61089	4.0323
									23.21	14.25	12.5	11.5
									18.79	13.5	7.47	10
									14.72	12.1	14.05	11.8
									9.4	10.8	15.49	12.8
									14.45	12	10.1	11.1
									15.53	12.5	10.26	11.3
									19.24	13	13.45	11.5
									13.28	11.8	10.83	11.3
									17.99	13.1	16.21	12.8
									15.78	12.5	13.1953	11.6161
									20.33	13.5	4.58122	1.13076
									11.36	11.5	0.361051	0.0891162
									11.12	11.5	161	161
									16.9017	12.5682	Wf	TLf
									5.27067	1.44461	HD M	HD M
									0.410321	0.112463
									165	165
									Wf	TLf
									HD F	HD F
